# Supplementary material for: New Insights into the Genetic Basis of Lysine Accumulation in Rice Revealed by Multi-Model GWAS
Source: Int J Mol Sci. 2024 Apr 25;25(9):4667. doi: 10.3390/ijms25094667 (PMC11083390; doi:10.3390/ijms25094667)
Supplement: Supplementary file 1 [file ijms-25-04667-s001.zip]

Archive with 2 entries (2 files):
- Supplementary Figure S1-7.pdf
- Supplementary Tables S1-6.xlsx
